# Supplementary material for: Basal-Like Cell-Conditioned Medium Exerts Anti-Fibrotic Effects In Vitro and In Vivo
Source: Front Bioeng Biotechnol. 2022 Mar 8;10:844119. doi: 10.3389/fbioe.2022.844119 (PMC8957873; doi:10.3389/fbioe.2022.844119)
Supplement: Supplementary file 1 [file Table2.XLSX]

## Sheet: Sheet1
Table 2: List of markers used for flow cytometry analysis:
Markers	Format	Clone	Isotype	Company	Cat. No.	Dilution
Live/Dead	Near IR	-	-	Thermo Fischer Scientific	L10119	1μL in 1x106 cells/mL
α-SMA	PE	ACTA2/791	IgG2a κ	NOVUS	NBP2-34760PE	1 to 50
Desmin	purified	Y66	IgG	Abcam	ab32362	1 to 70
Goat anti Rabbit* (Secondary to Desmin)	Pacific Blue	polyclonal	-	Thermo Fischer Scientific	P-10994	1 to 1000
Vimentin	Alexa647	V9	IgG1	Abcam	ab195878	1 to 5000
Collagen-1a	Alexa488	COL-1	IgG	Southern Biotech	1310-30	1 to 100
